# Supplementary material for: Citrus junos Tanaka Peel Extract and Its Bioactive Naringin Reduce Fine Dust-Induced Respiratory Injury Markers in BALB/c Male Mice
Source: Nutrients. 2022 Mar 5;14(5):1101. doi: 10.3390/nu14051101 (PMC8912745; doi:10.3390/nu14051101)
Supplement: Supplementary file 1 [file nutrients-14-01101-s001.zip]

Archive with 1 entries (1 files):
- nutrients-1617686-supplementary.pdf
